# Supplementary material for: Data on compressibility of NBR samples with various cross-linking degree and zinc oxide content immersed in gasoline and oil
Source: Data Brief. 2020 Apr 21;30:105470. doi: 10.1016/j.dib.2020.105470 (PMC7200212; doi:10.1016/j.dib.2020.105470)
Supplement: Supplementary file 1 [file mmc1.zip]

Archive with 1 entries (1 files):
- DSC excel- data_V2.rar
